# Supplementary material for: Multi-modal molecular and spatial profiling reveals NNT as a prognostic biomarker in obesity-associated colorectal cancer
Source: J Gastroenterol. 2025 Dec 28;61(4):435–49. doi: 10.1007/s00535-025-02339-4 (PMC13048935; doi:10.1007/s00535-025-02339-4)
Supplement: Supplementary file 2 — Supplementary file2 (XLSX 29 KB) [file 535_2025_2339_MOESM2_ESM.xlsx]

## Sheet: RTL6
	Clinicopathologic correlation of LDOC1L status
	Variables		Univariate			Multivariate
		Total (n=448)	RTL6 (n=228), Low	RTL6 (n=220), High	p-value	OR (CI)	p-value
	Age (yrs)				0.116		0.159
	<65	196 (43.8%)	108 (47.4%)	88 (40.0%)		1 (Reference)
	≥65	252 (56.3%)	120 (52.6%)	132 (60.0%)		0.747 (0.499–1.121)
	Sex				0.686		0.687
	Male	269 (60.0%)	139 (61.0%)	130 (59.1%)		1 (Reference)
	Female	179 (40.0%)	89 (39.0%)	90 (40.9%)		0.919 (0.609–1.387)
	Diabetes mellitus				0.322		0.259
	No	358 (79.9%)	178 (78.1%)	180 (81.8%)		1 (Reference)
	Yes	90 (20.1%)	50 (21.9%)	40 (18.2%)		0.750 (0.455–1.236)
	Smoking				0.58		0.157
	No	379 (84.6%)	195 (85.5%)	184 (83.6%)		1 (Reference)
	Yes	69 (15.4%)	33 (14.5%)	36 (16.4%)		1.516 (0.852–2.696)
	Family history				0.406		0.646
	No	389 (86.8%)	195 (85.5%)	194 (88.2%)		1 (Reference)
	Yes	59 (13.2%)	33 (14.5%)	26 (11.8%)		0.874 (0.493–1.550)
	Anemia				0.005		0.004
	No	230 (51.3%)	132 (57.9%)	98 (44.5%)		1 (Reference)
	Yes	218 (48.7%)	96 (42.1%)	122 (55.5%)		1.809 (1.202–2.724)
	WBC counts				0.388		0.397
	Normal	376 (83.9%)	188 (82.5%)	188 (85.5%)		1 (Reference)
	Abnormal	72 (16.1%)	40 (17.5%)	32 (14.5%)		0.793 (0.464–1.357)
	Serum CEA				0.988		0.454
	Normal	328 (73.2%)	167 (73.2%)	161 (73.2%)		1 (Reference)
	Abnormal	120 (26.8%)	61 (26.8%)	59 (26.8%)		0.841 (0.535–1.322)
	Tumor location				0.897		0.812
	LCC	323 (72.1%)	165 (72.4%)	158 (71.8%)		1 (Reference)
	RCC	125 (27.9%)	63 (27.6%)	62 (28.2%)		0.947 (0.605–1.482)
	Tumor differentiation				0.046		0.02
	Differentiation	410 (91.3%)	202 (88.2%)	208 (94.5%)		1 (Reference)
	Undifferentiation	38 (8.5%)	26 (11.4%)	12 (6.9%)		0.411 (0.194–0.871)
	TNM stage				0.223		0.087
	Ⅰ/Ⅱ	231 (51.6%)	124 (54.4%)	107 (48.6%)		1 (Reference)
	Ⅲ/Ⅳ	217 (48.4%)	104 (45.6%)	113 (51.4%)		0.704 (0.471–1.052)

## Sheet: FAM220A
	Clinicopathologic correlation of FAM220A status
	Variables		Univariate			Multivariate
		Total (n=448)	FAM220A (n=108), Low	FAM220A (n=338), High	p-value	OR (CI)	p-value
	Age (yrs)				0.786		0.453
	<65	196 (43.8%)	46 (42.6%)	149 (44.1%)		1 (Reference)
	≥65	252 (56.3%)	149 (44.1%)	189 (55.9%)		1.200 (0.746–1.931)
	Sex				0.354		0.368
	Male	269 (60.0%)	69 (63.9%)	199 (58.9%)		1 (Reference)
	Female	179 (40.0%)	39 (36.1%)	139 (41.1%)		0.799 (0.490–1.303)
	Diabetes mellitus				0.879		0.906
	No	358 (79.9%)	87 (80.6%)	270 (79.9%)		1 (Reference)
	Yes	90 (20.1%)	21 (19.4%)	68 (20.1%)		1.036 (0.574–1.870)
	Smoking				0.484		0.663
	No	379 (84.6%)	89 (82.4%)	228 (85.2%)		1 (Reference)
	Yes	69 (15.4%)	19 (17.6%)	50 (14.8%)		0.866 (0.452–1.658)
	Family history				0.376		0.565
	No	389 (86.8%)	91 (84.3%)	296 (87.6%)		1 (Reference)
	Yes	59 (13.2%)	17 (15.7%)	42 (12.4%)		0.828 (0.436–1.574)
	Anemia				0.148		0.139
	No	230 (51.3%)	62 (57.4%)	167 (49.4%)		1 (Reference)
	Yes	218 (48.7%)	46 (42.6%)	171 (50.6%)		1.443 (0.888–2.344)
	WBC counts				0.638		0.709
	Normal	376 (83.9%)	89 (82.4%)	285 (84.3%)		1 (Reference)
	Abnormal	72 (16.1%)	19 (17.6%)	53 (15.7%)		0.890 (0.482–1.642)
	Serum CEA				0.585		0.853
	Normal	328 (73.2%)	77 (71.3%)	250 (74.0%)		1 (Reference)
	Abnormal	120 (26.8%)	31 (28.7%)	88 (26.0%)		1.051 (0.624–1.769)
	Tumor location				0.502		0.621
	LCC	323 (72.1%)	75 (69.4%)	246 (72.8%)		1 (Reference)
	RCC	125 (27.9%)	33 (30.6%)	92 (27.2%)		1.141 (0.677–1.922)
	Tumor differentiation				0.001		0.001
	Differentiation	409 (91.3%)	89 (82.4%)	319 (94.4%)		1 (Reference)
	Undifferentiation	38 (8.5%)	19 (17.6%)	19 (5.6%)		3.211 (1.573–6.553)
	TNM stage				0.021		0.084
	Ⅰ/Ⅱ	231 (51.6%)	45 (41.7%)	184 (54.4%)		1 (Reference)
	Ⅲ/Ⅳ	217 (48.4%)	63 (58.3%)	154 (45.6%)		1.511 (0.946–2.413)

## Sheet: PPARGC1B
	Clinicopathologic correlation of PPARGC1B status
	Variables		Univariate			Multivariate
		Total (n=448)	PPARGC1B (n=432), Low	PPARGC1B (n=16), High	p-value	OR (CI)	p-value
	Age (yrs)				0.608		0.497
	<65	196 (43.8%)	188 (43.5%)	8 (50.0%)		1 (Reference)
	≥65	252 (56.3%)	244 (56.5%)	8 (50.0%)		0.683 (0.227–2.053)
	Sex				0.404		0.244
	Male	269 (60.0%)	261 (60.4%)	8 (50.0%)		1 (Reference)
	Female	179 (40.0%)	171 (39.6%)	8 (50.0%)		0.503 (0.158–1.599)
	Diabetes mellitus				0.257		0.176
	No	358 (79.9%)	347 (80.3%)	11 (68.8%)		1 (Reference)
	Yes	90 (20.1%)	85 (19.7%)	5 (31.3%)		0.437 (0.132–1.450)
	Smoking				0.279		0.339
	No	379 (84.6%)	367 (85.0%)	12 (75.0%)		1 (Reference)
	Yes	69 (15.4%)	65 (15.0%)	4 (25.04%)		0.512 (0.130–2.021)
	Family history				0.405		0.293
	No	389 (86.8%)	374 (86.6%)	15 (93.8%)		1 (Reference)
	Yes	59 (13.2%)	58 (13.4%)	1 (6.3%)		0.323 (0.039–2.655)
	Anemia				0.363		0.155
	No	230 (51.3%)	220 (50.9%)	10 (62.5%)		1 (Reference)
	Yes	218 (48.7%)	212 (49.1%)	6 (62.5%)		0.437 (0.140–1.367)
	WBC counts				0.322		0.796
	Normal	376 (83.9%)	364 (84.3%)	12 (75.0%)		1 (Reference)
	Abnormal	72 (16.1%)	68 (15.7%)	4 (25.0%)		0.851 (0.252–2.876)
	Serum CEA				0.033		0.074
	Normal	328 (73.2%)	320 (74.1%)	8 (50.0%)		1 (Reference)
	Abnormal	120 (26.8%)	112 (25.9%)	8 (50.0%)		0.371 (0.125–1.099)
	Tumor location				0.383		0.44
	LCC	323 (72.1%)	313 (72.5%))	158 (71.8%)		1 (Reference)
	RCC	125 (27.9%)	119 (27.5%)	62 (28.2%)		0.640 (0.206–1.988)
	Tumor differentiation				0.046		0.15
	Differentiation	409 (91.3%)	397 (91.9%)	13 (81.3%)		1 (Reference)
	Undifferentiation	38 (8.5%)	35 (8.1%)	3 (18.8%)		0.361 (0.090–1.448)
	TNM stage				0.223		0.552
	Ⅰ/Ⅱ	231 (51.6%)	225 (52.1%)	10 (62.5%)		1 (Reference)
	Ⅲ/Ⅳ	217 (48.4%)	207 (47.9%)	6 (62.5%)		0.719 (0.242–2.135)

## Sheet: PANK3
	Clinicopathologic correlation of PANK3 status
	Variables		Univariate			Multivariate
		Total (n=448)	PAMK3 (n=226), Low	PAMK3 (n=222), High	p-value	OR (CI)	p-value
	Age (yrs)				0.038		0.092
	<65	196 (43.8%)	88 (38.9%)	108 (48.6%)		1 (Reference)
	≥65	252 (56.3%)	138 (61.1%)	114 (51.4%)		0.844 (0.581–1.261)
	Sex				0.307		0.36
	Male	269 (60.0%)	141 (62.4%)	128 (57.7%)		1 (Reference)
	Female	179 (40.0%)	85 (37.6%)	94 (42.3%)		0.826 (0.550–1.243)
	Diabetes mellitus				0.706		0.858
	No	358 (79.9%)	179 (79.2%)	179 (80.6%)		1 (Reference)
	Yes	90 (20.1%)	47 (20.8%)	43 (19.4%)		0.956 (0.582–1.570)
	Smoking				0.832		0.936
	No	379 (84.6%)	192 (85.0%)	187 (84.2%)		1 (Reference)
	Yes	69 (15.4%)	34 (15.0%)	35 (15.8%)		0.977 (0.551–1.732)
	Family history				0.293		0.336
	No	389 (86.8%)	200 (88.5%)	189 (85.1%)		1 (Reference)
	Yes	59 (13.2%)	26 (11.5%)	33 (14.9%)		1.321 (0.749–2.329)
	Anemia				0.255		0.281
	No	230 (51.3%)	110 (48.7%)	120 (54.1%)		1 (Reference)
	Yes	218 (48.7%)	116 (51.3%)	102 (45.9%)		0.800 (0.533–1.200)
	WBC counts				0.06		0.07
	Normal	376 (83.9%)	197 (87.2%)	179 (80.2%)		1 (Reference)
	Abnormal	72 (16.1%)	29 (12.8%)	29 (12.8%)		1.648 (0.960–2.080)
	Serum CEA				0.46		0.219
	Normal	328 (73.2%)	162 (71.7%)	166 (74.8%)		1 (Reference)
	Abnormal	120 (26.8%)	64 (28.3%)	56 (25.2%)		0.791 (0.507–1.233)
	Tumor location				0.519		0.301
	LCC	323 (72.1%)	166 (73.5%)	157 (70.7%)		1 (Reference)
	RCC	125 (27.9%)	60 (26.5%)	65 (29.3%)		0.791 (0.507–1.233)
	Tumor differentiation				0.778		0.323
	Differentiation	409 (91.3%)	206 (91.2%)	204 (91.9%)		1 (Reference)
	Undifferentiation	38 (8.5%)	20 (8.8%)	18 (8.1%)		0.702 (0.348–1.416)
	TNM stage				0.048		0.034
	Ⅰ/Ⅱ	231 (51.6%)	127 (56.2%)	104 (46.8%)		1 (Reference)
	Ⅲ/Ⅳ	217 (48.4%)	99 (43.8%)	118 (53.2%)		0.651 (0.437–0.968)

## Sheet: TMEM9
	Clinicopathologic correlation of TMEM9 status
	Variables		Univariate			Multivariate
		Total (n=448)	TMEM9 (n=12), Low	TMEM9 (n=436), High	p-value	OR (CI)	p-value
	Age (yrs)				0.658		0.813
	<65	196 (43.8%)	6 (50.0%)	190 (43.6%)		1 (Reference)
	≥65	252 (56.3%)	6 (50.0%)	246 (56.4%)		1.167 (0.324–4.203)
	Sex				0.284		0.755
	Male	269 (60.0%)	9 (75.0%)	260 (59.6%)		1 (Reference)
	Female	179 (40.0%)	3 (25.0%)	176 (40.4%)		0.790 (0.179–3.479)
	Diabetes mellitus				0.303		0.697
	No	358 (79.9%)	11 (91.7%)	347 (79.6%)		1 (Reference)
	Yes	90 (20.1%)	1 (8.3%)	89 (20.4%)		1.534 (0.177–13.348)
	Smoking				0.081		0.236
	No	379 (84.6%)	8 (66.7%)	371 (85.1%)		1 (Reference)
	Yes	69 (15.4%)	4 (33.3%)	65 (14.9%)		0.407 (0.092–1.802)
	Family history				0.171		NA
	No	389 (86.8%)	12 (100%)	377 (86.5%)
	Yes	59 (13.2%)	0 (0%)	59 (13.5%)
	Anemia				0.025		0.03
	No	230 (51.3%)	10 (83.3%)	220 (50.5%)		1 (Reference)
	Yes	218 (48.7%)	2 (16.7%)	216 (49.5%)		6.336 (1.193–33.646)
	WBC counts				0.459		0.324
	Normal	376 (83.9%)	11 (91.7%)	365 (83.7%)		1 (Reference)
	Abnormal	72 (16.1%)	1 (8.3%)	71 (16.3%)		2.998 (0.338–26.560)
	Serum CEA				0.604		0.494
	Normal	328 (73.2%)	8 (66.7%)	320 (73.4%)		1 (Reference)
	Abnormal	120 (26.8%)	4 (33.3%)	116 (26.6%)		1.602 (0.416–6.174)
	Tumor location				0.281		0.253
	LCC	323 (72.1%)	7 (58.3%)	316 (72.5%)		1 (Reference)
	RCC	125 (27.9%)	5 (41.7%)	120 (27.9%)		2.151 (0.579–7.988)
	Tumor differentiation				0.002		0.09
	Differentiation	409 (91.3%)	8 (66.7%)	402 (92.2%)		1 (Reference)
	Undifferentiation	38 (8.5%)	4 (33.3%)	34 (7.8%)		6.555 (1.587–27.078)
	TNM stage				0.2		0.439
	Ⅰ/Ⅱ	231 (51.6%)	4 (33.3%)	227 (52.1%)		1 (Reference)
	Ⅲ/Ⅳ	217 (48.4%)	8 (66.7%)	209 (47.9%)		1.670 (0.455–6.125)

## Sheet: OSBPL3
	Clinicopathologic correlation of OSBPL3 status
	Variables		Univariate			Multivariate
		Total (n=448)	OSBPL3 (n=73), Low	OSBPL3 (n=375), High	p-value	OR (CI)	p-value
	Age (yrs)				0.784		0.933
	<65	196 (43.8%)	33 (45.2%)	163 (43.5%)		1 (Reference)
	≥65	252 (56.3%)	40 (54.8%)	212 (56.5%)		0.977 (0.566–1.685)
	Sex				0.276		0.19
	Male	269 (60.0%)	48 (65.8%)	221 (58.9%)		1 (Reference)
	Female	179 (40.0%)	25 (34.2%)	154 (41.1%)		0.685 (0.338-1.206)
	Diabetes mellitus				0.915		0.928
	No	358 (79.9%)	58 (79.5%)	300 (80.0%)		1 (Reference)
	Yes	90 (20.1%)	15 (20.5%)	75 (20.0%)		0.970 (0.498–1.890)
	Smoking				0.659		0.453
	No	379 (84.6%)	63 (86.3%)	316 (84.3%)		1 (Reference)
	Yes	69 (15.4%)	10 (13.7%)	59 (15.7%)		1.356 (0.612–3.003)
	Family history				0.042		0.088
	No	389 (86.8%)	58 (79.5%)	331 (88.3%)		1 (Reference)
	Yes	59 (13.2%)	15 (20.5%)	44 (11.7%)		0.555 (0.282–1.092)
	Anemia				0.367		0.443
	No	230 (51.3%)	41 (56.2%)	189 (50.4%)		1 (Reference)
	Yes	218 (48.7%)	32 (43.8%)	186 (49.6%)		1.243 (0.712–2.170)
	WBC counts				0.546		0.675
	Normal	376 (83.9%)	63 (86.3%)	313 (83.5%)		1 (Reference)
	Abnormal	72 (16.1%)	10 (13.7%)	62 (16.5%)		1.177 (0.549–2.526)
	Serum CEA				0.461		0.82
	Normal	328 (73.2%)	56 (76.7%)	272 (72.5%)		1 (Reference)
	Abnormal	120 (26.8%)	17 (23.3%)	103 (27.5%)		0.930 (0.495–2.526)
	Tumor location				0.642		0.847
	LCC	323 (72.1%)	51 (69.9%)	272 (72.5%)		1 (Reference)
	RCC	125 (27.9%)	22 (30.1%)	103 (27.5%)		1.061 (0.581–1.939)
	Tumor differentiation				0.001		0.001
	Differentiation	409 (91.3%)	59 (80.8%)	351 (93.6%)		1 (Reference)
	Undifferentiation	38 (8.5%)	14 (19.2%)	24 (6.4%)		3.628 (1.682–7.824)
	TNM stage				0.546		0.292
	Ⅰ/Ⅱ	231 (51.6%)	40 (54.8%)	191 (50.9%)		1 (Reference)
	Ⅲ/Ⅳ	217 (48.4%)	33 (45.2%)	184 (49.1%)		0.745 (0.430–1.289)
